# Supplementary material for: Improving Decision Making for Massive Transfusions in a Resource Poor Setting: A Preliminary Study in Kenya
Source: PLoS One. 2015 May 28;10(5):e0127987. doi: 10.1371/journal.pone.0127987 (PMC4447346; doi:10.1371/journal.pone.0127987)
Supplement: S1 Dataset — (XLSX) [file pone.0127987.s001.xlsx]

## Sheet: sheet 1
id	Sex	Age	comorbidites	adm_date	dc_date	LOS	year	indic_tx	bld_grp	units_2days	units_total	surgery	Outcome	HgB_initial	HgB_initial_date	HgB_pretx	HgB_pretx_date	pulse_initial	SBP_initial	DBP_initial	MAP_initial	temp_initial	RR_initial	O2sat_initial	O2given_initial	GCS_initial	decr_consc_initial	pulse_pretx	SBP_pretx	DBP_pretx	MAP_pretx	temp_pretx	RR_pretx	O2sat_pretx	O2given_pretx	GCS_pretx	decr_consc_pretx	looks_sick	INR	PTT	platelets	distance_in_km	home_v_transfer	planned_adm	AAA
1	M	NA	0	2004-05-02	2004-05-03	1	2004	Trauma	O+	6	6	1	Death	NA	NA	NA	NA	NA	NA	NA	NA	NA	NA	85	8L	9	NA	NA	NA	NA	NA	NA	NA	85	8L	9	NA	NA	NA	NA	NA	20	home	no	no
2	F	42	1	2004-05-07	2004-05-22	15	2004	other	A+	5	5	0	dc	6.9	2004-05-07	6.9	2004-05-07	104	110	70	83.3333	36	34	NA	NA	NA	NA	128	100	70	80	35	34	NA	NA	NA	NA	yes	NA	NA	NA	45	home	no	no
3	M	86	1	2004-06-12	2004-06-25	13	2004	non-urgent surgery	B+	5	5	1	Death	15.7	2004-06-13	18.5	2004-06-24	90	140	80	100	36	24	NA	NA	NA	NA	74	160	110	126.667	35.2	20	NA	NA	NA	NA	NA	NA	NA	NA	115	home	no	no
4	F	47	0	2004-07-08	2004-07-21	13	2004	other	O+	6	9	1	dc	3.9	2004-07-08	3.9	2004-07-08	72	90	64	72.6667	35.8	NA	NA	NA	NA	NA	112	130	90	103.333	34	26	NA	NA	NA	NA	yes	NA	NA	232000	13	home	no	no
5	F	24	0	2004-07-28	2004-07-31	3	2004	OB	O+	6	6	2	dc	11.2	2004-07-28	11.2	2004-07-28	120	130	90	103.333	NA	30	NA	NA	NA	NA	111	117	66	83	NA	NA	NA	NA	NA	NA	NA	2.5	21	32000	45	home	no	no
6	F	35	0	2004-08-06	2004-08-30	24	2004	non-urgent surgery	A+	5	5	1	dc	9.4	2004-08-06	10	2004-08-09	132	90	60	70	37.2	24	NA	NA	NA	NA	120	84	35	51.3333	NA	NA	96	RA	NA	NA	NA	NA	NA	327000	135	home	no	no
7	F	26	0	2004-09-30	2004-10-02	2	2004	OB	O+	5	5	1	dc	7.4	2004-09-30	7.4	2004-09-30	92	90	50	63.3333	36.1	30	NA	NA	NA	NA	78	110	80	90	36.6	20	NA	NA	NA	NA	NA	1.55	15.8	NA	45	transfer	no	no
8	F	67	0	2004-09-29	2004-10-20	21	2004	non-urgent surgery	A+	5	6	1	dc	9.8	2004-09-29	9.8	2004-09-29	88	170	90	116.667	36.4	20	NA	NA	NA	NA	96	130	80	96.6667	36	24	NA	NA	NA	NA	NA	NA	NA	378000	300	home	no	no
9	M	36	0	2005-01-22	2005-02-08	17	2005	trauma	A+	6	9	2	dc	10.3	2005-01-22	7.6	2005-01-23	90	110	80	90	36.7	24	100	NA	NA	NA	120	120	60	80	37.8	24	NA	NA	NA	NA	NA	NA	NA	NA	256	home	no	no
10	M	28	0	2005-02-17	2005-03-22	33	2005	trauma	O+	7	7	1	dc	11.2	2005-02-17	11.2	2005-02-17	120	70	NA	NA	NA	40	98	6L	NA	y	NA	60	40	46.6667	NA	NA	100	8L	NA	NA	NA	NA	NA	NA	NA	home	no	no
11	M	68	0	2005-02-26	2005-03-10	12	2005	non-urgent surgery	A+	7	8	1	dc	7.3	2005-02-21	7.7	2005-02-26	110	114	67	82.6667	36.6	20	NA	RA	NA	NA	80	100	60	73.3333	36.7	20	NA	NA	NA	NA	yes	NA	NA	NA	218	home	no	no
12	M	40	0	2005-03-26	2005-03-30	4	2005	trauma	O+	9	10	2	dc	6.3	2005-03-26	6.3	2005-03-26	72	110	70	83.3333	36.7	24	99	5L NRM	15	NA	126	60	48	52	36.7	20	90	NA	NA	NA	NA	NA	NA	NA	NA	home	no	no
13	F	29	1	2005-04-05	2005-04-09	4	2005	OB	O+	6	6	1	dc	8.7	2005-04-06	8.7	2005-04-06	88	110	70	83.3333	36.7	20	NA	NA	NA	NA	80	90	50	63.3333	36	20	NA	NA	NA	NA	NA	NA	NA	NA	125	home	no	no
14	M	23	0	2005-04-12	2005-05-16	34	2005	trauma	A+	6	7	2	dc	10.5	2005-04-12	10.5	2005-04-12	112	90	50	63.3333	35.7	26	90	5L	15	y	130	80	50	60	35.5	38	95	5L	NA	y	NA	NA	NA	NA	360	home	mo	no
15	F	36	0	2005-04-14	2005-04-27	13	2005	OB	A+	5	5	1	dc	8.4	2005-04-14	8.4	2005-04-14	154	160	90	113.333	38.5	36	98	RA	NA	NA	140	140	80	100	38.2	32	NA	NA	NA	NA	yes	NA	NA	888000	26	home	no	no
16	F	33	1	2005-05-02	2005-05-23	21	2005	other	O+	5	10	1	dc	1.8	2005-05-02	2.6	2005-05-09	138	106	40	62	35.9	40	NA	RA	NA	NA	88	110	60	76.6667	38	24	NA	NA	NA	NA	NA	NA	NA	91000	90	home	no	no
17	F	21	0	2005-05-23	2005-05-31	8	2005	OB	A+	5	7	2	dc	10.5	2005-05-23	5.1	2005-05-23	125	98	51	66.6667	36	32	95	RA	NA	NA	105	110	60	76.6667	36	22	NA	NA	NA	NA	NA	NA	NA	NA	3	home	no	no
18	F	21	0	2005-08-05	2005-08-10	5	2005	other	O+	11	14	2	Death	4.9	2005-08-05	4.9	2005-08-05	76	100	70	80	35	18	NA	RA	NA	NA	119	109	64	79	36	24	96	RA	NA	NA	yes	1.5	15.4	NA	61	home	no	no
19	F	40	0	2005-08-10	2005-08-19	9	2005	OB, urgent	A+	5	5	1	dc	6.2	2005-08-12	8.2	2005-08-13	76	130	80	96.6667	36	20	NA	NA	NA	NA	130	112	65	80.6667	36.8	28	96	NA	NA	NA	NA	NA	NA	NA	14	transfer	no	no
20	F	29	1	2005-08-17	2005-09-02	16	2005	OB	B+	5	7	1	dc	12.4	2005-08-17	6	2005-08-20	96	120	80	93.3333	37.2	22	NA	NA	NA	NA	64	70	0	NA	36.5	20	NA	NA	NA	NA	NA	NA	NA	NA	11	transfer	no	no
21	F	37	1	2005-09-12	2005-09-19	7	2005	OB	A+	6	6	1	dc	11.6	2005-09-12	10.3	2010-09-13	80	140	110	120	36	24	NA	NA	NA	NA	100	150	100	116.667	36.5	18	NA	NA	NA	NA	NA	NA	NA	NA	108	home	no	no
22	F	24	0	2005-10-20	2005-11-01	12	2005	other	A+	5	8	2	dc	3.1	2005-10-20	3.1	2005-10-20	119	93	45	61	38.2	20	94	RA	NA	NA	116	120	50	73.3333	39	20	NA	NA	NA	NA	yes	NA	NA	NA	73	home	no	no
23	M	51	1	2005-11-15	2005-12-08	23	2005	non-urgent surgery	B+	5	7	1	dc	8.4	2005-11-15	8.1	2005-11-16	100	99	65	76.3333	36.1	22	NA	NA	NA	NA	NA	80	40	53.3333	NA	NA	NA	NA	NA	NA	NA	NA	NA	NA	75	home	no	no
24	M	62	1	2006-02-12	2006-02-27	15	2006	non-urgent surgery	B+	8	8	1	dc	14.8	2006-02-12	14.8	2006-02-12	73	213	125	154.333	36.5	20	NA	NA	NA	NA	73	130	80	96.6667	36	20	NA	NA	NA	NA	NA	NA	NA	NA	4	home	no	yes
27	M	34	0	2006-04-01	2006-04-14	13	2006	urgent surgery	B+	5	5	1	dc	5.5	2006-04-01	5.3	2006-04-02	121	81	40	53.6667	39	44	NA	NA	NA	NA	124	128	72	90.6667	37.2	28	NA	NA	NA	NA	NA	NA	NA	176000	350	transfer	no	no
28	F	73	0	2006-05-21	2006-05-31	10	2006	urgent surgery	A+	9	11	2	dc	7.8	2006-05-21	7.8	2006-05-21	88	51	37	41.6667	35.6	22	NA	NA	NA	NA	120	50	20	30	35.6	24	99	1L	NA	NA	NA	NA	NA	NA	190	home	no	yes
29	M	48	0	2006-06-12	2006-07-14	32	2006	trauma	O+	5	5	5	Death	12	2006-06-12	12	2006-06-12	79	148	91	110	37.8	24	NA	NA	14	NA	74	116	90	98.6667	37.4	20	NA	NA	NA	NA	NA	NA	NA	NA	244	home	no	no
30	F	32	1	2006-06-05	2006-06-27	22	2006	OB	B+	5	6	1	dc	8.6	2006-06-13	8.6	2006-06-13	82	100	70	80	36.1	22	NA	NA	NA	NA	86	110	70	83.3333	35.5	22	NA	NA	NA	NA	NA	NA	NA	NA	75	home	no	no
31	F	24	0	2006-06-13	2006-06-18	5	2006	OB	O+	6	8	1	Death	5.5	2006-06-13	5.5	2006-06-13	120	80	50	60	37	20	NA	NA	NA	no	110	84	50	61.3333	37.5	20	NA	NA	NA	NA	NA	NA	NA	35000	68	transfer	no	no
32	F	34	0	2006-06-22	2006-08-11	50	2006	trauma	A+	9	9	6	dc	6	2006-06-22	8.1	2006-06-22	124	65	35	45	35.2	28	NA	NA	15	NA	86	111	65	80.3333	36	24	NA	NA	15	NA	NA	NA	NA	NA	50	home	no	no
33	F	28	0	2006-07-06	2006-07-17	11	2006	OB	A-	8	8	1	dc	12.8	2006-07-07	12.8	2006-07-07	88	NA	NA	NA	NA	22	NA	NA	NA	NA	92	70	40	50	35.6	24	84	5L	NA	NA	NA	1.31	14.1	30000	53	home	no	no
34	F	36	1	2006-07-07	2006-07-19	12	2006	non-urgent surgery	B+	6	6	1	dc	7.5	2006-07-08	7.5	2006-07-08	92	100	60	73.3333	36.8	20	NA	NA	NA	NA	114	100	70	80	36.9	20	NA	NA	NA	NA	NA	NA	NA	560000	210	home	yes	no
35	M	82	0	2006-07-19	2006-07-28	9	2006	non-urgent surgery	O+	7	9	1	Death	10.1	2006-07-19	9.6	2006-07-19	96	138	74	95.3333	36	20	NA	NA	NA	NA	88	120	70	86.6667	35.6	18	NA	NA	NA	NA	NA	NA	NA	270000	386	home	no	no
36	M	24	0	2006-08-17	2006-09-01	15	2006	non-urgent surgery	O+	6	6	3	dc	13.4	2006-08-17	13.4	2006-08-17	91	96	68	77.3333	35	20	NA	NA	NA	NA	91	96	68	77.3333	35	20	NA	NA	NA	NA	NA	NA	NA	NA	125	home	yes	no
37	M	20	0	2006-08-25	2006-09-13	19	2006	trauma	O+	5	5	3	dc	10.8	2006-08-25	10.8	2006-08-25	97	109	70	83	37	28	44	RA	NA	NA	70	111	75	87	36.2	18	97	4L	NA	NA	yes	2.06	NA	151000	1078	transfer	no	no
38	M	36	0	2006-08-31	2006-09-18	18	2006	trauma	O+	7	8	1	dc	12	2006-08-31	12	2006-08-31	90	105	58	73.6667	35.5	20	NA	NA	NA	NA	106	140	80	100	36	20	76	vent 70% FiO2	NA	NA	NA	NA	NA	NA	51	home	no	no
39	F	69	1	2006-09-07	2006-09-19	12	2006	non-urgent surgery	B+	5	5	1	dc	9.2	2006-09-07	9.2	2006-09-07	NA	NA	NA	NA	NA	NA	NA	NA	NA	NA	76	130	80	96.6667	36.7	20	NA	NA	NA	NA	NA	Na	NA	297000	225	home	no	no
40	F	29	0	2006-10-02	2006-10-09	7	2006	non-urgent surgery	O+	5	5	1	Death	8.3	2006-10-02	8.3	2006-10-02	89	124	71	88.6667	36.7	22	99	RA	NA	NA	79	120	70	86.6667	36.8	18	99	RA	NA	NA	NA	NA	NA	NA	64	home	yes	no
41	M	71	1	2006-10-27	2006-11-06	10	2006	non-urgent surgery	O+	6	8	2	dc	9.1	2006-10-27	8.4	2006-10-27	100	156	90	112	35.4	24	NA	NA	NA	NA	150	91	51	64.3333	NA	NA	NA	NA	NA	NA	NA	NA	NA	NA	245	home	no	no
42	M	38	0	2006-10-28	2007-02-05	100	2006	non-urgent surgery	B+	6	12	4	death	6.4	2006-10-28	6.4	2006-10-28	100	110	70	83.3333	36.2	22	NA	NA	NA	NA	60	90	60	70	36.2	20	NA	NA	NA	NA	NA	NA	NA	598000	450	transfer	no	no
43	M	58	1	2006-11-21	2006-12-03	12	2006	other	A+	7	7	1	Death	3.6	2006-11-21	3.6	2006-11-21	114	90	60	70	NA	NA	NA	NA	NA	NA	114	90	60	83.3333	NA	24	NA	NA	NA	NA	NA	NA	NA	276000	106	transfer	no	no
44	M	25	1	2006-11-03	2006-11-24	21	2006	other	O+	8	8	3	Death	3	2006-11-03	3	2006-11-03	130	187	106	133	36	24	100	RA	NA	NA	144	137	88	104.333	37.9	20	100	RA	NA	NA	yes	NA	NA	771000	26	home	no	no
45	F	20	0	2006-11-23	2006-11-27	4	2006	OB	A+	8	8	1	Death	5.3	2006-11-23	4.8	2006-11-25	128	unrecordable	unrecordable	unrecordable	35	40	NA	NA	NA	yes	100	120	60	80	36	38	NA	NA	NA	NA	NA	4.68	NA	35000	70	home	no	no
46	F	60	1	2006-12-04	2006-12-08	4	2006	other	B-	5	5	0	dc	3.7	2006-12-04	3.7	2006-12-04	97	111	53	72.3333	36.4	24	95	NA	NA	Na	80	100	60	73.3333	36.1	20	94	NA	NA	NA	NA	NA	NA	201000	350	home	no	no
47	M	66	1	2006-11-24	2006-12-09	15	2006	non-urgent surgery	O+	7	7	1	Death	8.5	2006-11-21	5.7	2006-12-06	96	186	90	122	36.8	26	NA	NA	NA	NA	88	150	90	110	37	26	NA	NA	NA	NA	NA	1.9	NA	250000	290	home	yes	no
48	M	54	1	2006-12-24	2006-12-31	7	2006	other	O+	5	5	1	Death	8.6	2006-12-24	8.6	2006-12-24	111	163	102	122.333	36.5	24	NA	NA	NA	NA	84	156	70	98.6667	36.6	24	NA	NA	NA	NA	NA	1.38	NA	95000	350	home	no	no
49	F	65	0	2007-01-04	2007-01-16	12	2007	urgent surgery	A+	8	8	1	dc	12.5	2007-01-04	12.5	2007-01-04	90	113	76	88.3333	NA	28	79	RA	NA	NA	90	113	76	88.3333	NA	28	79	RA	NA	NA	NA	NA	NA	NA	120	home	no	yes
50	F	53	1	2007-01-22	2007-01-29	7	2007	non-urgent surgery	O+	5	5	1	dc	10.6	2007-01-22	10.6	2007-01-22	110	110	83	92	35.2	24	NA	NA	NA	NA	110	110	83	92	35.2	24	NA	NA	NA	NA	NA	NA	NA	NA	403	home	yes	no
51	F	41	0	2007-01-21	2007-01-27	6	2007	urgent surgery	O+	5	5	1	dc	10.6	2007-01-27	10.6	2007-01-27	107	120	70	86.6667	36.2	22	93	RA	NA	NA	98	110	60	76.6667	36.5	20	92	RA	NA	NA	yes	NA	NA	184000	29	home	no	no
53	M	32	1	2007-01-19	2007-02-04	16	2007	other	O+	8	11	2	Death	5	2007-01-19	5	2007-01-19	115	81	57	65	35.3	24	NA	NA	NA	NA	120	120	60	80	37.6	24	NA	NA	NA	NA	NA	NA	NA	215000	61	home	no	no
54	F	28	0	2007-02-21	2007-04-17	55	2007	trauma	A+	5	7	3	dc	5	2007-02-22	5	2007-02-22	122	61	44	49.6667	NA	16	98	RA	15	NA	102	112	58	76	36.6	24	100	2L	NA	NA	NA	NA	NA	181000	115	home	no	no
55	F	49	1	2007-02-27	2007-03-05	6	2007	non-urgent surgery	B+	5	8	1	dc	10.1	2007-02-28	10.1	2007-02-28	113	101	68	79	36.8	28	94	RA	NA	NA	92	130	90	103.333	37.2	28	NA	NA	NA	NA	NA	NA	NA	NA	29	home	no	no
56	F	43	1	2007-02-25	2007-03-06	9	2007	other	B+	8	12	1	dc	6.7	2007-02-25	4.2	2007-02-26	76	112	80	90.6667	36.4	24	NA	NA	NA	NA	NA	80	50	60	NA	NA	NA	NA	NA	NA	NA	NA	NA	18000	32	home	no	no
57	M	46	0	2007-03-01	2007-03-20	19	2007	trauma	A+	11	11	2	dc	12.8	2007-03-01	12.8	2007-03-01	108	147	108	121	36.6	24	76	RA	NA	NA	108	112	89	96.6667	36	24	91	3L	NA	NA	NA	NA	NA	249000	160	home	no	no
58	M	17	0	2007-03-04	2007-03-23	19	2007	trauma	O+	5	5	4	dc	9.1	2007-03-04	9.1	2007-03-04	88	68	33	44.6667	35	22	97	RA	15	NA	82	106	54	71.3333	NA	NA	88	NA	NA	NA	NA	NA	NA	400000	19	home	no	no
59	M	31	0	2007-03-15	2007-03-24	9	2007	non-urgent surgery	A+	5	10	1	dc	14	2007-03-15	14	2007-03-15	74	138	64	88.6667	36.6	18	NA	NA	NA	NA	80	120	60	80	35.7	18	NA	NA	NA	NA	NA	NA	NA	NA	61	home	yes	yes
60	F	37	1	2007-03-14	2007-03-29	15	2007	non-urgent surgery	B+	5	12	2	dc	4.8	2007-03-14	4.8	2007-03-14	98	81	63	69	35.4	22	NA	NA	NA	NA	98	81	63	69	35.4	22	NA	NA	NA	NA	NA	NA	NA	633000	310	home	no	no
61	M	60	1	2007-03-12	2007-03-20	8	2007	non-urgent surgery	A+	9	9	2	Death	11.5	2007-03-12	12.3	2007-03-16	66	102	64	76.6667	36.7	20	98	RA	NA	NA	84	108	68	81.3333	36	32	88	2L	NA	NA	NA	NA	NA	418000	66	home	no	no
62	F	85	0	2007-03-24	2007-04-02	9	2007	other	B+	6	12	1	dc	3.1	2007-03-24	3.1	2007-03-24	104	92	44	60	35.8	28	75	5L	NA	yes	95	120	45	70	37.3	20	100	5L NC	NA	NA	NA	NA	NA	204000	120	transfer	no	no
63	F	21	1	2007-04-03	2007-04-06	3	2007	trauma	B+	5	5	2	Death	NA	NA	NA	NA	NA	NA	NA	NA	NA	NA	NA	NA	NA	NA	NA	NA	NA	NA	NA	NA	NA	NA	NA	NA	NA	NA	NA	NA	300	home	no	no
64	F	69	1	2007-04-10	2007-04-23	13	2007	other	O+	5	5	1	dc	4.5	2007-04-10	4.5	2007-04-10	104	129	74	92.3333	37.2	24	NA	NA	NA	NA	96	100	60	73.3333	37	22	90	RA	NA	NA	NA	NA	NA	165000	210	home	no	no
65	F	77	0	2007-04-03	2007-05-05	32	2007	other	B+	5	5	2	dc	10.5	2007-04-03	8.8	2007-04-05	150	156	90	112	36	NA	NA	NA	NA	NA	84	120	70	86.6667	36.2	21	NA	NA	NA	NA	yes	NA	NA	NA	203	home	no	no
66	M	76	1	2007-04-27	2007-04-28	1	2007	urgent surgery	B+	15	15	1	death	10.8	2007-04-27	10.8	2007-04-27	73	74	46	55.3333	NA	NA	50	RA	NA	NA	73	74	46	55.3333	NA	NA	50	RA	NA	NA	yes	NA	NA	123000	13	transfer	no	yes
67	M	26	0	2007-07-15	2007-08-08	24	2007	trauma	O+	7	7	1	dc	9	2007-07-15	9	2007-07-15	115	93	58	69.6667	NA	NA	NA	NA	NA	NA	115	93	58	69.6667	NA	NA	NA	NA	NA	NA	NA	NA	NA	NA	3	home	no	no
68	M	65	0	2007-07-28	2007-08-08	11	2007	urgent surgery	AB+	5	9	2	dc	6.2	2007-07-28	6.2	2007-07-28	110	101	57	71.6667	35.5	23	NA	NA	NA	No	110	101	57	71.6667	35.5	23	NA	NA	NA	No	NA	1.4	NA	210000	50	home	no	yes
69	M	49	1	2007-05-24	2007-06-16	23	2007	urgent surgery	O+	7	7	1	dc	8.7	2007-05-24	8.7	2007-05-24	94	97	48	64.3333	36	20	NA	NA	NA	NA	94	97	48	64.3333	36	20	NA	NA	NA	NA	NA	NA	NA	NA	61	home	yes	no
70	M	60	0	2009-03-12	2009-04-14	33	2009	non-urgent surgery	A+	6	9	2	dc	8.5	2009-03-12	8.5	2009-03-12	64	121	84	96.3333	35.2	18	NA	NA	NA	NA	64	121	84	96.3333	35.2	18	NA	NA	NA	NA	NA	NA	NA	NA	989	home	no	no
71	M	45	1	2008-11-06	2008-11-25	19	2008	non-urgent surgery	B+	6	9	2	dc	6	2008-11-03	6	2008-11-03	108	95	68	77	36.8	20	NA	NA	NA	NA`	108	95	68	77	36.8	20	NA	NA	NA	NA`	NA	NA	NA	15000	56	home	no	no
72	F	66	0	2009-01-07	2009-01-26	19	2009	urgent surgery	O+	6	8	1	dc	10.7	2009-01-07	10.7	2009-01-07	88	114	90	98	35	NA	NA	NA	NA	NA	120	NA	NA	NA	NA	NA	NA	NA	NA	NA	NA	NA	NA	77000	45	home	no	yes
73	m	28	0	2008-03-15	2008-04-14	30	2008	trauma	B+	9	9	2	dc	4	2008-03-15	4	2008-03-15	89	135	65	88.3333	36	24	97	RA	13	yes	89	135	65	88.3333	36	24	97	RA	13	yes	NA	NA	NA	72000	50	transfer	no	no
74	F	32	0	2008-03-01	2008-03-04	3	2008	OB	A+	5	5	3	dc	9.9	2008-03-01	9.9	2008-03-01	102	92	83	86	37.3	20	NA	NA	NA	NA	84	85	52	63	NA	NA	NA	NA	NA	NA	NA	NA	NA	357000	18	home	no	no
75	F	78	0	2008-01-08	2008-01-15	7	2008	non-urgent surgery	A+	5	5	1	dc	14.3	2007-12-10	10.1	2008-01-08	88	130	90	103.333	36.5	28	NA	NA	NA	NA	87	80	55	63.3333	36.1	20	NA	NA	NA	NA	NA	NA	NA	3444-03-05	130	home	yes	no
76	F	41	0	2007-07-17	2007-07-31	14	2007	urgent surgery	O+	11	19	1	death	5.3	2007-07-17	5.3	2007-07-17	94	95	57	69.6667	37	24	NA	NA	NA	yes	94	95	57	69.6667	37	24	NA	NA	NA	yes	NA	NA	NA	393000	150	home	no	no
77	M	71	0	2008-03-12	2008-03-26	14	2008	non-urgent surgery	B+	5	11	2	dc	9	2008-03-09	7.1	2008-03-12	94	118	56	76.6667	35.6	20	93	RA	NA	NA	79	110	70	83.3333	36	22	97	2L NC	NA	NA	yes	NA	NA	469000	35	home	no	no
78	M	49	0	2009-02-26	2009-03-08	10	2009	non-urgent surgery	O+	6	9	4	death	5.2	2009-02-26	4	2009-02-28	109	89	61	70.3333	35.8	20	100	NA	NA	NA	58	90	50	63.3333	35.7	26	90	5L/min	NA	NA	NA	NA	NA	567000	61	transferred	no	no
79	F	34	1	2008-09-02	2008-09-11	9	2008	OB	O+	5	5	1	dc	10.8	2008-09-02	10.8	2008-09-02	112	110	70	83.3333	36.2	28	96	RA	NA	NA	85	111	93	99	NA	20	98	RA	NA	NA	NA	NA	NA	NA	24	home	yes	no
80	F	43	0	2009-01-01	2009-01-09	8	2009	OB	O+	6	6	1	dc	10.2	2009-01-01	10.2	2009-01-01	72	140	90	106.667	35.3	24	NA	NA	NA	NA	unrecordable	60	unrecordable	unrecordable	36	32	98	NA	NA	NA	NA	NA	NA	168000	13	home	no	no
81	F	63	1	2008-03-30	2008-04-10	11	2008	non-urgent surgery	O+	6	9	1	dc	14.3	2008-03-30	14.3	2008-03-30	102	160	90	113.333	36.3	20	NA	NA	NA	NA	82	130	90	103.333	36.2	20	NA	NA	NA	NA	NA	NA	NA	436000	95	home	yes	no
82	M	19	1	2008-07-08	2008-07-16	8	2008	other	O+	5	7	1	death	1900-01-08	2005-07-08	1900-01-08	2005-07-08	110	158	111	126.667	36	NA	93	RA	NA	yes	105	110	35	60	37	NA	95	3L	NA	yes	NA	NA	NA	363000	110	home	no	no
83	F	40	0	2008-08-15	2008-08-24	9	2008	non-urgent surgery	B+	5	7	1	death	14.2	2008-08-15	9.7	2008-08-16	79	139	83	101.667	36.5	20	100	8LNC	NA	NA	100	115	65	81.6667	36.4	20	96	RA	NA	NA	NA	NA	NA	NA	35	transfer	no	no
84	F	76	1	2008-11-21	2008-11-24	3	2008	other	O+	5	5	1	death	7.4	2008-11-21	7.4	2008-11-21	100	82	49	60	37.2	20	98	NA	NA	NA	120	90	50	63.3333	36.5	24	NA	NA	NA	NA	NA	NA	NA	NA	120	transfer	no	no
85	F	86	1	2009-01-10	2009-01-13	3	2009	non-urgent surgery	O+	9	9	1	death	9	2009-01-10	9	2009-01-10	122	121	82	95	36.6	24	NA	NA	NA	NA	80	110	80	90	36.7	26	NA	NA	NA	NA	NA	NA	NA	NA	28	home	no	yes
86	M	14	0	2007-12-30	2008-02-05	37	2007	trauma	B+	8	8	4	dc	9.8	2007-12-30	9.8	2007-12-30	142	101	44	63	NA	NA	98	RA	NA	yes	115	90	60	70	NA	NA	88	NA	NA	NA	NA	NA	NA	NA	9	home	no	no
87	F	41	0	2009-05-27	2009-06-04	8	2009	other	B+	5	5	1	dc	3	2009-05-27	3	2009-05-27	107	106	63	77.3333	36.2	20	98	RA	NA	NA	120	96	50	65.3333	36.2	22	95	RA	NA	NA	NA	NA	NA	71000	270	transfer	no	no
88	F	71	1	2009-05-29	2009-06-03	5	2005	non-urgent surgery	O+	6	6	1	death	13	2009-05-29	13	2009-05-29	50	140	90	106.667	36.5	22	85	3L NC	NA	NA	84	110	70	83.3333	36	24	88	3L NC	NA	NA	yes	NA	NA	NA	13	home	no	yes
89	M	44	0	2010-01-16	2010-01-21	5	2010	other	B+	5	8	0	dc	7.7	2010-01-16	7.7	2010-01-16	98	111	70	83.6667	37.4	24	NA	NA	NA	NA	82	110	70	83.3333	36.1	20	NA	NA	NA	Na	NA	1.12	NA	3000	198	home	no	no
90	M	88	0	2009-12-15	2009-12-22	7	2009	non-urgent surgery	B+	5	5	1	dc	16.1	2009-12-15	16.1	2009-12-15	125	128	83	98	35.5	18	NA	NA	NA	NA	120	96	57	70	36.5	24	95	5L facemask	NA	NA	NA	NA	NA	159000	230	home	yes	no
91	F	20	0	2009-12-17	2010-01-02	16	2009	non-urgent surgery	O+	6	7	1	dc	10.3	2009-12-17	10	2009-12-18	98	136	75	95.3333	36.6	20	NA	NA	NA	NA	100	130	90	103.333	36.2	20	NA	NA	NA	NA	NA	NA	NA	296000	140	home	yes	no
92	F	36	0	2009-12-23	2009-12-30	7	2009	other	O-	5	5	2	dc	6.2	2009-12-23	6.2	2009-12-23	135	110	72	84.6667	37.6	20	99	RA	NA	no	87	110	70	83.3333	38.3	21	97	RA	NA	NA	NA	NA	NA	180000	267	home	no	no
93	F	40	1	2009-12-24	2010-01-13	20	2009	OB	O+	6	8	1	dc	5.9	2009-12-24	5.9	2009-12-24	144	144	74	97.3333	36.2	NA	NA	NA	NA	NA	138	113	65	81	37.2	24	NA	NA	NA	NA	yes	NA	NA	425000	13	transfer	no	no
94	M	80	1	2009-10-05	2009-10-12	7	2009	non-urgent surgery	O+	6	6	1	dc	14.4	2009-09-08	14.4	2009-09-08	66	132	85	100.667	35.6	20	NA	NA	NA	NA	68	158	113	128	36.4	18	NA	NA	NA	NA	NA	NA	NA	NA	33	home	yes	yes
95	M	28	0	2010-02-11	2010-02-17	6	2010	trauma	O+	5	7	1	dc	6.7	2010-02-11	6.7	2010-02-11	133	137	68	91	37.6	24	63	RA	15	NA	116	160	80	106.667	37	24	99	5L	NA	NA	NA	1.22	NA	88000	190	transfer	no	no
97	F	57	1	2009-12-31	2009-12-31	0	2009	urgent surgery	B+	10	10	1	death	6.4	2009-12-31	6.4	2009-12-31	114	75	50	58.3333	NA	NA	97	5L	NA	NA	97	95	54	67.6667	NA	NA	100	5L	NA	NA	NA	NA	NA	NA	128	home	no	yes
98	M	65	0	2007-07-28	2007-08-08	11	2007	urgent surgery	AB+	6	10	2	dc	6.2	2007-07-28	6.2	2007-07-28	110	101	57	71.6667	35.8	23	NA	NA	NA	NA	110	1900-04-10	57	71.6667	35.8	23	NA	NA	NA	NA	NA	NA	NA	210000	50	home	no	no
99	F	29	0	2007-08-07	2007-08-15	8	2007	OB	A+	7	13	1	dc	12.5	2007-08-07	12.5	2007-08-07	84	100	70	80	36.5	20	NA	NA	NA	NA	94	110	70	83.3333	36.2	22	NA	NA	NA	NA	NA	NA	NA	NA	40	home	no	no
